# Supplementary material for: IMGN853 Induces Autophagic Cell Death in Combination Therapy for Ovarian Cancer
Source: Cancer Res Commun. 2025 Mar 28;5(3):512–26. doi: 10.1158/2767-9764.CRC-24-0215 (PMC11951858; doi:10.1158/2767-9764.CRC-24-0215)
Supplement: Supplementary Table 1 — Expression of FOLR1 in ovarian cancer patients according to patient characteristics including age, disease stage, and site (primary or metastatic) of sampled tumor [file crc-24-0215_supplementary_table_1_suppst1.xlsx]

## Sheet: Title
Supplementary Table S1. Expression of FOLR1 in ovarian cancer patients according to patient characteristics including age, disease stage, and site (primary or metastatic) of sampled tumor.

## Sheet: Sheet1
Case #	Age	Stage	Histotype/grade	Primary site	Site of sample	FOLR1+ Clinical score	Comment on stroma/distribution of FOLR1
1	49	IV	High grade serous	Tubo-ovarian	Left adrenal gland	80%, 2-3+	moderate to strong tumor staining; no stromal staining
2	49	III	High grade serous	Tubo-ovarian	Left retroperitoneal lymph node	40%, 2-3+	moderate tumor staining, no stromal or lymphocytes staining
3	70	III	High grade serous	Tubo-ovarian	Right retroperitoneum lymph node	40%, 2-3+	moderate to strong tumor staining; no stromal staining
4	78	III	High grade serous	Tubo-ovarian	Right external iliac lymph node	0	No stromal or epithelial cells staining
5	62	III	High grade serous	Tubo-ovarian	Left abdomen biopsy	5%, 1-2+	rare weak tumor staining; no stromal staining
6	63	IV	High grade serous	Tubo-ovarian	Bladder peritoneum	60%, 2+	moderate tumor staining, no stromal staining
7	55	III	High grade serous	Tubo-ovarian	Right para-aortic lymph node	80%, 2-3+	moderate to strong tumor staining; no stromal or lymphocytes staining
8	64	III	High grade serous	Tubo-ovarian	Left ovary	80%, 2-3+	Strong tumor staining, no stromal staining
9	59	III	High grade serous	Tubo-ovarian	Right retroperitoneum lymph node	2%, 1+	Rare weak epithelial cells staining; no stromal or lymphocytes staining
10	39	III	High grade serous	Tubo-ovarian	Left pelvis	75%, 2-3+	moderate to strong tumor cell staining; rare tumor lymphocytes with cytoplasmic staining (not membranous), no stromal cells staining
11	67	III	High grade serous	Tubo-ovarian	Mesenteric nodule	50%, 2-3+	moderate tumor cell staining; no stromal cell staining
12	71	III	High grade serous	Tubo-ovarian	Right retroperitoneum	40%, 2+	Moderate to strong tumor cell staining; no stromal cells staining, no lymphocytes staining
13	54	IV	High grade serous	Tubo-ovarian	Bladder peritoneum	90%, 2-3+	Moderate to strong tumor cell staining; no stromal cells staining
14	62	IV	High grade serous	Tubo-ovarian	Liver biopsy	60%, 2+	Moderate to strong tumor cell staining; no stromal cells staining; liver parenchyma negative
15	58	II	High grade serous	Tubo-ovarian	Left ovary	60%, 2-3+	Moderate to strong tumor cell staining; no stromal cells staining
16	60	III	High grade serous	Tubo-ovarian	Left fallopian tube	80%, 2-3+	Moderate to strong tumor cell staining; no stromal cells staining
17	70	III	High grade serous	Tubo-ovarian	Omentum	75%, 2-3+	Moderate to strong tumor cell staining; no stromal cells staining
18	71	III	High grade serous	Tubo-ovarian	Omentum	80%, 2-3+	Moderate to strong tumor cell staining; no stromal cells staining
19	47	III	High grade serous	Tubo-ovarian	Right ovary	75%, 2-3+	moderate to strong tumor cells staining; rare inflammatory/stromal cells with non-specific nuclear staining, no stromal membranous staining
20	80	IV	High grade serous	Tubo-ovarian	Lymph node, right supraclavicular	60% 2-3+	Moderate tumor cells staining; no stromal staining
21	51	III	Clear cell carcinoma	Peritoneal (endometriosis associated)	Midline abdominal wall mass	0	No stromal or epithelial cells staining
22	46	III	Clear cell carcinoma	Ovary	Right ovary	0	No stromal or epithelial cells staining
23	60	II	Clear cell carcinoma	Ovary	Pelvic mass recurrence	0	No stromal or epithelial cells staining
24	46	III	Clear cell carcinoma	Peritoneal (endometriosis associated)	Soft tissue abdominal mass	0	No stromal or epithelial cells staining
25	49	II	Clear cell carcinoma	Ovary	Ovary	40%, 2-3+	Moderate tumor cells staining; no stromal staining
26	62	II	Clear cell carcinoma	Ovary	Ovary	5%, 2+	Rare weak epithelial cells staining; no stromal staining
27	57	III	Clear cell carcinoma	Ovary	Ovary	5%, 1-2+	Rare weak epithelial cells staining; no stromal staining
28	47	I	Clear cell carcinoma	Ovary	Ovary	5%, 2-3+	Rare weak epithelial cells staining; no stromal staining
29	53	III	Clear cell carcinoma	Ovary	Left pelvic peritoneal soft tissue	0	No stromal or epithelial cells staining
30	67	I	Clear cell carcinoma	Ovary	Ovary	0	No stromal or epithelial cells staining
31	35	III	Endometrioid, G2	Endometrial	Endometrium	10-15%, 1+	rare weak tumor staining; no stromal staining
32	36	I	Endometrioid, G2	Ovary	Ovary	0	No stromal or epithelial cells staining
33	47	III	Mixed low grade endometrioid and neuroendocrine carcinoma	Ovary	Ovary	30%, 1-2+	moderate tumor cell staining; no stromal cell staining
34	74	III	Endometrioid, G2	Ovary	Sigmoid colon	5-10%, 2+	rare weak tumor staining; no stromal staining
35	57	IV	Endometrioid, G3	Peritoneal (endometriosis associated)	Liver	0	No stromal or epithelial cells staining
36	54	III	Endometrioid, G2	Endometrial	Endometrium	2-5%, 1-2+	rare weak tumor staining; no stromal staining
37	48	III	endometrioid G3	Peritoneal (endometriosis associated)	Right pelvic sidewall	0	No stromal or epithelial cells staining
38	65	III	Endometrioid G2	Ovary	Vagina	5%, 2+	rare weak tumor staining; no stromal staining
39	53	III	Endometrioid G2	Ovary	Vagina	40%, 2+	moderate tumor cell staining; no stromal cell staining
40	65	III	Endometrioid G2	Endometrial	Ovary	0	No stromal or epithelial cells staining
